# Supplementary material for: Pharmacological mechanism and therapeutic efficacy of Icariside II in the treatment of acute ischemic stroke: a systematic review and network pharmacological analysis
Source: BMC Complement Med Ther. 2022 Sep 30;22:253. doi: 10.1186/s12906-022-03732-9 (PMC9526298; doi:10.1186/s12906-022-03732-9)
Supplement: Supplementary file 3 — Additional file 3. Quality assessment of CAMARADES and ARRIVE. [file 12906_2022_3732_MOESM3_ESM.xlsx]

## Sheet: Sheet1
Quality assessment of ARRIVE item	Qs	Gao et al.	Deng et al.	Liu et al.	Yan et al.	Ma et al.	Deng et al.	Long et al.	Long et al.	Li et al.	Gao et al.	Xiong et al.	Liu et al.
1. Title	Q1.	Y	Y	Y	Y	Y	Y	Y	Y	Y	Y	Y	Y
2. Abstract	Q2.	Y	Y	Y	Y	Y	Y	Y	Y	Y	Y	Y	Y
3a. Background	Q3.	Y	Y	Y	Y	Y	Y	Y	Y	Y	Y	Y	Y
3b. Background	Q4.	N	Y	Y	Y	N	N	N	N	Y	N	N	N
4. Objective	Q5.	Y	Y	Y	Y	Y	Y	Y	N	N	Y	Y	Y
5. Ethics	Q6	Y	Y	Y	Y	Y	N	Y	N	Y	Y	Y	Y
6a. Study design	Q7.	Y	Y	Y	Y	Y	Y	Y	Y	Y	Y	Y	Y
6b. Study design	Q8.	Y	Y	Y	Y	Y	Y	Y	N	Y	Y	N	N
6c. Study design	Q9.	N	N	N	N	N	N	Y	N	N	N	N	N
7a. Experimental Procedure	Q10.	Y	Y	Y	Y	Y	Y	Y	Y	Y	Y	Y	Y
7b. Experimental Procedure	Q11.	Y	Y	Y	Y	Y	Y	Y	Y	Y	Y	Y	Y
7c. Experimental Procedure	Q12.	Y	N	Y	Y	Y	N	Y	N	Y	Y	Y	Y
7d. Experimental Procedure	Q13.	Y	N	N	Y	N	N	Y	N	N	N	N	N
8a. Experimental Animal	Q14.	Y	Y	Y	Y	Y	Y	Y	Y	Y	Y	Y	Y
8b. Experimental Animal	Q15.	Y	N	N	N	N	N	N	N	N	N	N	Y
9a. Housing and Husbandry	Q16.	Y	Y	Y	Y	Y	N	Y	Y	Y	Y	Y	Y
9b. Housing and Husbandry	Q17.	Y	Y	Y	Y	Y	N	Y	Y	Y	Y	Y	Y
9c. Housing and Husbandry	Q18.	Y	Y	Y	Y	Y	N	Y	N	Y	Y	Y	N
10a. Sample Size	Q19.	N	N	Y	Y	Y	Y	Y	Y	N	Y	Y	Y
10b. Sample Size	Q20.	N	N	N	Y	N	N	N	N	N	N	N	N
10c. Sample Size	Q21.	N	N	N	N	N	N	N	N	N	N	N	N
11a. Allocating Animals	Q22.	Y	Y	N	Y	Y	Y	Y	Y	Y	Y	Y	Y
11b. Allocating Animals	Q23.	Y	N	Y	N	N	N	Y	N	N	N	N	N
12. Experimental outcomes	Q24.	Y	Y	Y	Y	Y	Y	Y	Y	Y	Y	Y	Y
13a. Statistical methods	Q25.	Y	Y	Y	N	Y	Y	Y	Y	N	Y	Y	Y
13b. Statistical methods	Q26.	Y	N	Y	Y	Y	Y	Y	Y	Y	Y	Y	Y
13c. Statistical methods	Q27.	Y	Y	N	Y	N	N	N	N	N	N	N	N
14. Baseline data	Q28.	N	N	N	Y	N	N	N	N	N	N	Y	N
15a. Numbers analysed	Q29.	Y	Y	Y	Y	Y	Y	Y	Y	Y	Y	Y	Y
15b. Numbers analysed	Q30.	N	N	N	N	N	N	N	N	N	N	N	N
16. Outcomes and estimation	Q31.	Y	Y	Y	Y	Y	Y	Y	Y	Y	Y	Y	Y
17a. Adverse events	Q32.	N	N	N	N	N	N	N	N	N	N	N	N
17b. Adverse events	Q33.	N	Y	N	N	N	N	N	N	N	N	N	N
18a. Interpretation/ Scientific Implications	Q34.	Y	Y	Y	Y	Y	Y	Y	N	Y	Y	Y	Y
18b. Interpretation/ Scientific Implications	Q35.	N	N	N	N	N	N	N	N	N	N	N	N
18c. Interpretation/ Scientific Implications	Q36.	N	N	Y	N	N	N	N	N	Y	N	N	N
19a. Generalizability/ Translation	Q37.	N	N	N	N	N	N	N	N	N	N	Y	N
20. Fund	Q38.	Y	Y	Y	Y	N	N	Y	N	N	N	Y	Y
YES		26	23	25	27	22	17	26	16	21	16	24	22
No		12	15	13	11	16	21	12	22	17	22	14	16
Quality assessment of CAMARADES	Gao et al.	Deng et al.	Liu et al.	Yan et al.	Ma et al.	Deng et al.	Long et al.	Long et al.	Li et al.	Gao et al.	Xiong et al.	Liu et al.
1 Sample size calculation	U	U	U	U	U	U	U	U	U	U	U	U
2 Generation of random sequences	Y	U	U	U	Y	U	Y	U	Y	U	N	Y
3 Blinded ischemia induction	Y	U	U	U	U	U	Y	U	Y	U	N	Y
4 Blinded evaluation of results	Y	Y	Y	U	Y	U	Y	U	Y	U	U	Y
5 Appropriate animal models	Y	Y	Y	Y	Y	N	Y	Y	Y	N	Y	Y
6 Application of anesthetics without significant intrinsic neuroprotective activity	Y	Y	Y	Y	Y	Y	Y	Y	Y	Y	Y	Y
7 Availability of instructions for temperature control	Y	U	U	Y	Y	N	U	U	U	U	U	N
8 Compliance with animal protection laws	Y	Y	Y	Y	Y	Y	Y	Y	Y	Y	Y	Y
9 Paper published after peer review	Y	Y	Y	Y	U	Y	U	Y	Y	Y	U	U
10 Declaration of potential conflict of interest	N	N	N	N	N	N	N	N	N	N	N	N
	8	5	5	5	6	3	6	4	7	3	3	6
