# Supplementary material for: Pharmacological mechanism and therapeutic efficacy of Icariside II in the treatment of acute ischemic stroke: a systematic review and network pharmacological analysis
Source: BMC Complement Med Ther. 2022 Sep 30;22:253. doi: 10.1186/s12906-022-03732-9 (PMC9526298; doi:10.1186/s12906-022-03732-9)
Supplement: Supplementary file 4 — Additional file 4. Information of AIS and ICS II targets. [file 12906_2022_3732_MOESM4_ESM.xlsx]

## Sheet: Sheet1
Information of AIS and ICS II targets
AIS targets	ICS II targets
A2M	ABCB1
A4GALT	ABL1
AAR2	ABO
AARS1	ACADM
ABAT	ACE
ABCA1	ACHE
ABCB1	ACP1
ABCB10	ACP3
ABCB11	ADAM17
ABCB4	ADCYAP1R1
ABCB7	ADH1B
ABCC1	ADH1C
ABCC3	ADH5
ABCC5	ADK
ABCC6	ADORA1
ABCC8	ADRA1D
ABCC9	ADRA2A
ABCD1	ADRA2C
ABCD4	ADRB1
ABCG1	ADRB2
ABCG2	AGTR1
ABCG8	AGXT
ABHD5	AHCY
ABL1	AIF1
ABO	AKR1B1
ACAA2	AKR1C1
ACACA	AKR1C2
ACADM	AKR1C3
ACADSB	AKT1
ACADVL	ALB
ACAN	ALDH2
ACD	ALDOA
ACE	ALK5
ACE2	ALOX5
ACHE	AMD1
ACKR1	AMY1A
ACKR2	AMY1B
ACOT7	AMY1C
ACOX3	AMY2A
ACP1	ANG
ACP5	ANXA5
ACSL4	APG5L
ACSS1	APG7
ACSS2	APOA2
ACTA1	AR
ACTA2	ARHGAP1
ACTB	ARSA
ACTC1	ASP
ACTG1	ATG5
ACTN1	ATG7
ACVR1	ATOX1
ACVR2A	AWAL
ACVR2B	AZGP1
ACVRL1	B3GAT1
ACYP2	BACE1
ADA	BAD
ADA2	BAD
ADAM10	BAG1
ADAM12	Bax
ADAM17	BBC6
ADAMTS1	BCAT2
ADAMTS13	BCHE
ADAMTS18	BCL2
ADAMTS2	BCL2L1
ADAMTS3	BCL2L4
ADAMTS4	BCL2L8
ADAMTS7	BHMT
ADAMTS9	BIRC7
ADAMTSL1	BLVRB
ADAMTSL5	BMP2
ADCY1	BMP7
ADCY10	BST1
ADCYAP1	C1R
ADCYAP1R1	C1S
ADD1	CA1
ADD2	CA12
ADD3	CA2
ADGRF1	CA4
ADGRL1	CASP1
ADGRL3	CASP3
ADH1B	CASP3
ADH1C	CASP7
ADIPOQ	CBR1
ADIPOR1	CBS
ADIPOR2	CCL5
ADK	CCNA2
ADM	CCNT1
ADM2	CCR1
ADNP	CD1A
ADORA1	CDA
ADORA2A	CDK2
ADORA2B	CDK5R1
ADORA3	CDK6
ADPRH	CES1
ADRA1A	CFB
ADRA1B	CFD
ADRA1D	CHEK1
ADRA2A	CHEK2
ADRA2B	CHIT1
ADRA2C	CLDN5
ADRB1	CLG4A
ADRB2	CLG4B
ADRB3	CLGI
ADTRP	CMA1
AFF2	CNR2
AFP	COX2
AGA	CPB1
AGBL1	CPP32
AGER	CRAT
AGMO	CSK
AGO2	CSNK1G2
AGRN	CSNK2A1
AGT	CTNNA1
AGTR1	CTNNB1
AGTR2	CTSB
AGTRAP	CTSD
AGXT2	CTSF
AHCY	CTSG
AHR	CTSK
AHSG	CTSS
AHSP	CTSV
AIF1	CVT2
AIFM1	CYP19A1
AIM2	CYP2C9
AIP	DAPK1
AIRE	DCK
AJAP1	DDX6
AKAP12	DHFR
AKAP13	DHODH
AKAP5	DIA4
AKAP7	DPDE3
AKAP8	DPP4
AKR1B1	DTYMK
AKT1	EGFR
AKT1S1	ELANE
AKT2	EPHB4
AKT3	EPHX2
ALAD	ERBB4
ALB	ERN1
ALCAM	ESR1
ALDH1A2	ESR2
ALDH1L1	ESRRA
ALDH2	ESRRG
ALDH5A1	F10
ALDH7A1	F11
ALDH9A1	F2
ALG13	F7
ALOX12	FABP3
ALOX12B	FABP4
ALOX15	FABP5
ALOX15B	FABP6
ALOX5	FABP7
ALPL	FAP
ALPP	FCAR
AMBP	FDPS
AMD1	FGFR1
AMPD1	FGFR2
AMPD3	FHIT
ANG	FKBP1A
ANGPT1	FNTA
ANGPT2	G1
ANGPTL3	GALE
ANGPTL4	GBA
ANGPTL6	GC
ANK1	GCGR
ANK2	GCK
ANK3	GCLC
ANKH	GCLM
ANKRD1	GLCL
ANKRD22	GLCLC
ANPEP	GLCLR
ANXA1	GLO1
ANXA2	GM2A
ANXA3	GNPDA1
ANXA5	GPI
ANXA6	GSK3B
AOC3	GSR
AOX1	GSTA1
AP2B1	GSTP1
AP3B1	GSTT2B
AP3D1	HAGH
AP4M1	HCK
APAF1	HDAC1
APCS	HDAC8
APEX1	HEXB
APLN	HINT1
APLNR	HK1
APOA1	HMGCR
APOA2	HMOX1
APOA4	HNF4G
APOA5	HNMT
APOB	HO
APOC1	HO1
APOC2	HPN
APOC3	HSD11B1
APOD	HSD17B1
APOE	HSD17B11
APOH	HSP90AA1
APOL1	HSP90AB1
APOM	HSPA8
APOO	IBA1
APP	IDH1
APRT	IGF1
AQP1	IGF1R
AQP10	IGLV2-8
AQP2	IL1B
AQP3	IL1B
AQP4	IL1F2
AQP8	IL2
AQP9	IMPA1
AR	IMPDH2
ARCN1	INRF2
ARF1	ISG20
ARG1	ITGAL
ARG2	ITK
ARHGEF10	JAK2
ARHGEF16	JAK3
ARID1B	KCNH2
ARL6IP6	KDR
ARNT	KEAP1
ARNT2	KIAA0132
ARNTL	KIF11
ARRDC4	KIT
ARSA	KLHL19
ARSB	KLK1
ARSH	KLKB1
ARTN	KYAT1
ARVCF	LCK
ASAH1	LCN2
ASIC1	LDHA
ASIC2	LDHB
ASIC3	LGALS2
ASPHD1	LGALS3
ASPM	LGALS7
ASS1	LGALS7B
ASTN2	LYZ
ASXL1	MADH2
ASXL2	MADR2
ATF2	MAN1B1
ATF4	MAOB
ATF6	MAPK1
ATG5	MAPK10
ATG7	MAPK14
ATG9B	MAPK8
ATL1	MAPKAPK2
ATM	MDM2
ATP10A	ME2
ATP12A	MET
ATP13A2	MIF
ATP1A1	MME
ATP1A2	MMP12
ATP1A3	MMP13
ATP1A4	MMP2
ATP1B1	MMP2
ATP2A3	MMP3
ATP2B1	MMP7
ATP2B1-AS1	MMP8
ATP2B3	MMP9
ATP2B4	MMP9
ATP4A	MTAP
ATP5PF	MTHFD1
ATP6AP2	MTOR
ATP7A	NCS1
ATXN1	NFE2L2
ATXN2	NFKB3
AUTS2	NMOR1
AVP	NOS2
AVPR2	NOS2
AZIN2	NOS2A
B2M	NOS3
B3GAT1	NOTCH1
BACE1	NOX4
BACE2	NQO1
BAD	NQO2
BAG3	NR1C1
BAG6	NR1C3
BANF1	NR1H2
BARD1	NR1H3
BAX	NR1H4
BAZ2B	NR1I2
BBC3	NR1I3
BCAN	NR3C1
BCAP31	NR3C2
BCHE	NRF2
BCKDHA	NUDT9
BCKDHB	OPRK1
BCKDK	ORCA
BCL11A	OSIL
BCL11B	OTC
BCL2	PADI4
BCL2L1	PAH
BCL2L11	PAK6
BCL2L14	PAPSS1
BCL9L	PARP1
BCR	PCK1
BDKRB1	PDE3B
BDKRB2	PDE4B
BDNF	PDE4D
BECN1	PDE4D
BGLAP	PDE5
BIK	PDE5A
BIRC3	PDK2
BIRC5	PDPK1
BLK	PGF
BLM	PGR
BLOC1S1	PIK3CA
BLZF1	PIK3CG
BMP2	PIM1
BMP4	PLA2G10
BMP6	PLA2G2A
BMP7	PLAU
BMPR1A	PLK1
BMPR2	PNMT
BNIP3	PNP
BPI	PNPO
BRAF	PPAR
BRAP	PPARA
BRCA1	PPARA
BRCA2	PPARD
BRCC3	PPARG
BRD4	PPARG
BRPF3	PPIA
BSG	PPP5C
C11orf65	PRKACA
C12orf57	PRKCA
C16orf95	PRKCB
C1QA	PRKCD
C1QTNF3	PRKCE
C1QTNF9	PRKCG
C2CD2L	PRKCH
C3	PRKCI
C3AR1	PRKCQ
C4A	PRKCZ
C4B	PRKG1
C4BPA	PSAP
C5	PTGER3
C5AR1	PTGES
C6orf89	PTGS1
C7orf50	PTGS2
CA1	PTPN1
CA2	PTPN11
CA3	PYGL
CAAP1	RAB11A
CABIN1	RAC2
CACNA1A	RAF1
CACNA1B	RARA
CACNA1C	RBP4
CACNA1D	REG1A
CACNA1E	RELA
CACNA1F	REN
CACNA1H	RHEB
CACNA1S	RHOA
CACNA2D1	RNASE3
CACNB1	RNASE4
CACNB2	RORA
CACNB4	RTN4R
CALB1	RXRA
CALB2	SDS
CALCA	SEC14L2
CALCB	SELP
CALCR	SERPINA1
CALCRL	SERPINE1
CALM1	SHBG
CALR	SHMT1
CALU	SIRT1
CAMK2A	SKR4
CAMK2D	SMAD2
CAMK2G	SOD2
CAMKK2	SORD
CAMP	SQSTM1
CANT1	SRC
CANX	SSE1
CAPN1	ST14
CAPN10	STAT1
CAPN2	STS
CAPN3	SULT1E1
CAPN5	SULT2A1
CAPZA2	SULT2B1
CARD14	SYK
CARD16	TAN1
CARD8	TDP1
CARS2	TGFB2
CARTPT	TGFB3
CASP1	TGFBR1
CASP2	TGFBR1
CASP3	TGFBR2
CASP6	TGM2
CASP7	TGM3
CASP8	THRA
CASP9	THRB
CASQ2	TIMP
CASR	TIMP1
CAST	TLR4
CASZ1	TMVCF
CAT	TNF
CAV1	TNF
CAV2	TNFA
CAV3	TNFSF2
CAVIN2	TNK2
CBL	TNNC1
CBR1	TPH1
CBS	TPI1
CBX5	TRAPPC3
CCDC39	TREM1
CCDC86	TTPA
CCDC88C	TTR
CCK	TYMP
CCL11	TYMS
CCL16	UCK2
CCL17	UMPS
CCL18	VCP
CCL2	VDR
CCL20	WAS
CCL21	WEE1
CCL22	XDH
CCL23	XIAP
CCL26	YARS1
CCL3	YHR171W
CCL4	ZAP70
CCL5	ZO1
CCL7
CCM2
CCN1
CCN2
CCNA2
CCND1
CCND2
CCNH
CCR1
CCR2
CCR3
CCR5
CCR6
CCR7
CCS
CCT2
CCT3
CCT4
CCT8
CD14
CD177
CD19
CD200
CD226
CD28
CD34
CD36
CD4
CD40
CD40LG
CD44
CD46
CD47
CD55
CD58
CD59
CD6
CD63
CD68
CD69
CD74
CD79A
CD86
CDC14B
CDC42
CDC5L
CDH11
CDH13
CDH15
CDH2
CDH23
CDH5
CDK2
CDK4
CDK5
CDK5R1
CDK6
CDK6-AS1
CDKN1A
CDKN2A
CDKN2B
CDKN2B-AS1
CDKN2C
CDKN3
CDR1
CDR1-AS
CDR2
CDYL2
CEACAM1
CEACAM8
CEBPB
CELA2A
CELF2
CELSR2
CENPB
CEP131
CEP162
CEP20
CES1
CETP
CFAP47
CFB
CFH
CFHR4
CFHR5
CFLAR
CFTR
CGAS
CGB3
CHAT
CHD3
CHEK1
CHEK2
CHGA
CHI3L1
CHIT1
CHKA
CHM
CHORDC1
CHRM1
CHRM2
CHRM3
CHRNA3
CHRNA4
CHRNA5
CHRNA7
CHRNB2
CHRNB4
CHRNE
CHUK
CIB1
CIITA
CILP2
CITED2
CKB
CKM
CKMT2
CLC
CLCN2
CLCN3
CLCN6
CLCNKB
CLDN5
CLEC16A
CLEC4A
CLEC4D
CLOCK
CLU
CMA1
CMC4
CMTR1
CNNM2
CNOT11
CNR1
CNR2
CNTF
COG2
COL14A1
COL18A1
COL1A1
COL1A2
COL23A1
COL2A1
COL3A1
COL4A1
COL4A2
COL4A4
COL4A5
COL5A1
COL6A1
COL6A2
COL6A3
COL6A5
COL9A2
COLEC11
COMP
COMT
COPS5
COPS8
CORIN
CORO1C
COX14
COX4I1
COX5A
COX5B
COX7A2L
CP
CPB2
CPD
CPE
CPOX
CPQ
CPS1
CPT1A
CPT1B
CPT2
CR1
CR2
CRABP1
CRAT
CREB1
CREBBP
CREG1
CRH
CRHR1
CRHR2
CRISPLD2
CRLS1
CRP
CRTAC1
CRY1
CRYAA
CRYAB
CRYBG1
CS
CSF1
CSF1R
CSF2
CSF2RA
CSF2RB
CSF3
CSF3R
CSK
CSN1S1
CSNK1D
CSPG4
CSRP3
CST3
CST4
CST7
CST9L
CSTA
CSTB
CTBP1
CTC1
CTF1
CTH
CTLA4
CTNNA1
CTNNB1
CTR9
CTSA
CTSB
CTSD
CTSG
CTSK
CTSL
CTSS
CUBN
CUL3
CUTA
CUX2
CX3CL1
CX3CR1
CXCL1
CXCL10
CXCL11
CXCL12
CXCL14
CXCL16
CXCL2
CXCL5
CXCL6
CXCL8
CXCR2
CXCR3
CXCR4
CXCR5
CYBA
CYBB
CYBRD1
CYCS
CYP11A1
CYP11B1
CYP11B2
CYP17A1
CYP19A1
CYP1A1
CYP1A2
CYP24A1
CYP27B1
CYP2B6
CYP2C18
CYP2C19
CYP2C8
CYP2C9
CYP2D6
CYP2E1
CYP2J2
CYP2R1
CYP3A4
CYP3A5
CYP4A11
CYP4F2
CYSLTR1
CYSLTR2
CYTH1
DAB2IP
DAPK1
DARS2
DAXX
DBH
DBT
DCC
DCHS2
DCN
DCTN1
DCX
DDAH1
DDAH2
DDC
DDIT3
DDIT4
DDX31
DDX6
DECR1
DEFA1
DEFA1B
DEFA3
DEFA5
DEFB1
DEFB4A
DENND11
DENND2B
DES
DFFA
DFFB
DGKQ
DHFR
DHX38
DHX9
DIABLO
DIAPH1
DICER1
DIDO1
DINOL
DIO1
DIO3
DKK1
DKK2
DKK3
DLD
DLG4
DLGAP4
DLK1
DLL1
DLL3
DLL4
DMD
DMRTA1
DNAH11
DNAH8
DNAJB11
DNAJC19
DNASE1
DNM1L
DNM2
DNMT1
DNMT3A
DOCK1
DOCK7
DOCK8
DPAGT1
DPH1
DPM3
DPP4
DPYD
DPYSL2
DQ485454
DR1
DRD1
DRD2
DRD3
DRD4
DRD5
DROSHA
DSG2
DSP
DUOX1
DUOX2
DUSP19
DUSP2
DUSP29
DYNC2H1
DYNC2I1
DYNLL1
DYRK1A
DYRK2
E2F1
E2F3
E2F4
E2F7
ECE1
ECHDC3
ECHS1
EDN1
EDN2
EDN3
EDNRA
EDNRB
EED
EEF1A1
EEF1G
EEF2
EFEMP2
EFNA1
EFNB1
EFNB2
EFS
EGF
EGFL7
EGFR
EGLN1
EGLN2
EGLN3
EGR1
EIF1AY
EIF2AK1
EIF2AK2
EIF2AK3
EIF2S1
EIF4A2
EIF4A3
ELANE
ELAPOR2
ELAVL1
ELAVL2
ELAVL3
ELN
ELOB
ELOC
ELP1
EMC8
EMD
EML4
ENDOG
ENG
ENO1
ENO2
ENPEP
ENPP1
ENPP3
ENSG00000183889
ENSG00000197099
ENTPD1
EP300
EPAS1
EPG5
EPHA3
EPHA4
EPHB2
EPHB4
EPHX1
EPHX2
EPO
EPOR
EPRS1
EPX
ERAP1
ERAP2
ERBB2
ERCC1
ERCC3
ERCC4
ERCC6
ERCC8
ERGIC1
ERN1
ERRFI1
ESAM
ESR1
ESR2
ESRRA
ESRRG
ETFA
ETS1
ETV7
EVI5
EVL
EXOSC10
EZH2
EZR
F10
F11
F11R
F12
F13A1
F13B
F2
F2R
F2RL2
F2RL3
F3
F5
F7
F8
F9
FAAH
FAAP100
FAAP20
FABP1
FABP12
FABP2
FABP3
FABP4
FABP5
FABP7
FADD
FADS1
FADS2
FAF1
FAH
FAIM2
FAM133B
FAM13A
FAM20C
FAM95C
FAP
FAS
FASLG
FBL
FBLN1
FBLN5
FCAR
FCER1G
FCGR1A
FCGR2A
FCGR2B
FCGR3A
FCN1
FCN3
FCRL5
FDFT1
FECH
FEN1
FES
FGA
FGB
FGF1
FGF10
FGF2
FGF21
FGF23
FGF4
FGFBP2
FGFR1
FGFR2
FGFR4
FGG
FGGY
FH
FHL1
FHL5
FHOD1
FHOD3
FIP1L1
FIS1
FKBP1A
FKBP4
FKRP
FLG
FLNA
FLNC
FLNC-AS1
FLOT1
FLRT3
FLT1
FLVCR1
FLVCR2
FMO3
FMR1
FN1
FNDC5
FOLH1
FOLR3
FOS
FOSB
FOXC1
FOXC2
FOXE3
FOXF1
FOXO1
FOXO3
FOXP2
FOXP3
FOXP4
FRMD4B
FRZB
FST
FSTL1
FSTL4
FTH1
FTMT
FTO
FUCA1
FUNDC2
FURIN
FUT2
FUT3
FUT4
FUT7
FUT8
FXR1
FYN
FZD1
FZD7
G6PC1
G6PD
GAA
GABBR1
GABBR2
GABRQ
GAD1
GAD2
GAL
GALC
GALNT1
GALNT13
GALNT3
GALNT4
GAMT
GAP43
GAPDH
GARS1
GAS5
GAS6
GAS7
GAST
GATA1
GATA2
GATA3
GATA4
GATA5
GATA6
GATD3
GATM
GBA
GBA3
GBE1
GC
GCDH
GCG
GCGR
GCH1
GCK
GCKR
GCLC
GCLM
GCM2
GCSH
GDA
GDF15
GDF2
GDI2
GDNF
GFAP
GFER
GGACT
GGCX
GGT1
GH1
GHR
GHRH
GHRL
GIP
GIPR
GJA1
GJA4
GJA5
GJB1
GJB2
GJC1
GLA
GLB1
GLDC
GLI3
GLO1
GLOD5
GLRX
GLS
GLUD1
GLUL
GNAI1
GNAQ
GNAS
GNB1
GNB3
GNLY
GNMT
GNPTAB
GNRH1
GNS
GOLGA8B
GOLGB1
GOSR1
GOSR2
GP1BA
GP5
GP6
GP9
GPATCH8
GPC3
GPHA2
GPI
GPM6B
GPR17
GPR37
GPR68
GPRC6A
GPT
GPX1
GPX3
GPX4
GRAP
GRIA1
GRIA2
GRIA3
GRIK1
GRIK2
GRIN1
GRIN2A
GRIN2B
GRIN2C
GRK2
GRK3
GRK4
GRK5
GRM1
GRM2
GRM5
GRM7
GRM8
GRN
GSK3B
GSN
GSR
GSS
GSTA2
GSTA4
GSTM1
GSTO1
GSTO2
GSTP1
GSTT1
GUCY1A1
GUSB
GYS1
GZMB
GZMK
H19
H2AC18
H2AX
H2BC3
HABP2
HADH
HADHA
HADHB
HAL
HAMP
HAND2
HAO2
HAS2
HAVCR1
HAVCR2
HBA1
HBA2
HBB
HBEGF
HBG1
HBG2
HBS1L
HCN2
HCN4
HCRT
HCRTR1
HCRTR2
HDAC1
HDAC2
HDAC3
HDAC4
HDAC9
HELLPAR
HELLS
HEY1
HEY2
HEYL
HFE
HGF
HGS
HIBCH
HIF1AN
HIGD1A
HINFP
HJV
HK1
HLA-A
HLA-B
HLA-DPB1
HLA-DQA1
HLA-DQB1
HLA-DRA
HLA-DRB1
HLA-DRB4
HLA-G
HLA-S
HLCS
HLTF
HLX
HMCN1
HMGB1
HMGB2
HMGCL
HMGCR
HMOX1
HMOX2
HNF1A
HNF1B
HNF4A
HNRNPA3
HNRNPH2
HNRNPK
HOTAIR
HOTAIRM1
HOXA-AS2
HOXD13
HP
HPR
HPS1
HPS4
HPSE
HPX
HRAS
HRH1
HRH2
HRH3
HSALNG0039707
HSALNG0049754
HSALNG0070392
HSD11B1
HSD11B2
HSD17B10
HSD3B1
HSF1
HSP90AA1
HSP90AB1
HSPA12B
HSPA14
HSPA1A
HSPA1B
HSPA1L
HSPA4
HSPA5
HSPA8
HSPA9
HSPB1
HSPB2
HSPB6
HSPD1
HSPE1
HSPG2
HTN1
HTN3
HTR1A
HTR1B
HTR1D
HTR1F
HTR2A
HTR2B
HTR2C
HTR3A
HTR3B
HTR4
HTR6
HTR7
HTRA1
HTRA2
HTT
HULC
HUS1B
HVCN1
HYOU1
IAPP
IBSP
ICAM1
ICAM2
ICAM3
ICAM4
ICE2P2
ICMT
ICOSLG
ID1
IDE
IDH1
IDH2
IDO1
IDS
IDUA
IFIH1
IFNA1
IFNA2
IFNAR1
IFNB1
IFNG
IFNGR1
IFRD1
IGF1
IGF1R
IGF2
IGF2BP2
IGF2R
IGFBP1
IGFBP2
IGFBP3
IGFBP4
IGFBP7
IKBKG
IL10
IL10RA
IL10RB
IL11
IL12A
IL12A-AS1
IL12B
IL12RB2
IL13
IL15
IL16
IL17A
IL17B
IL17RC
IL18
IL18R1
IL1A
IL1B
IL1F10
IL1R1
IL1R2
IL1RAPL2
IL1RL1
IL1RN
IL2
IL20
IL20RB
IL21
IL21R
IL23A
IL23R
IL2RA
IL3
IL33
IL36RN
IL37
IL3RA
IL4
IL4R
IL5
IL5RA
IL6
IL6R
IL6ST
IL7R
IL9
ILF3
ILK
IMMT
IMPA1
IMPA2
INA
INF2
INO80E
INPP5D
INPP5K
INPPL1
INS
INSL6
INSR
INTS5
IRAK1
IRAK3
IRAK4
IRF1
IRF5
IRS1
IRS2
IRX1
IRX2
ISL1
ITGA1
ITGA11
ITGA2
ITGA2B
ITGA3
ITGA4
ITGA5
ITGA6
ITGA7
ITGA8
ITGA9
ITGAD
ITGAE
ITGAL
ITGAM
ITGAV
ITGAX
ITGB1
ITGB2
ITGB3
ITGB4
ITGB5
ITGB6
ITGB7
ITGB8
ITIH4
ITLN1
ITM2B
ITM2C
ITPK1
ITPKB
ITPKC
ITPR1
ITPR2
ITPR3
IVD
JAG1
JAG2
JAK1
JAK2
JUN
JUNB
KALRN
KAT2B
KAT6B
KCNA1
KCNA5
KCNB1
KCNE2
KCNH2
KCNIP2
KCNIP4
KCNJ1
KCNJ11
KCNJ15
KCNJ5
KCNJ6
KCNJ8
KCNK10
KCNK17
KCNK18
KCNK2
KCNK3
KCNK4
KCNK5
KCNK6
KCNK9
KCNMA1
KCNMB1
KCNN3
KCNN4
KCNQ1
KCNQ1OT1
KCNQ2
KCNQ3
KCNS1
KCTD13
KDR
KEAP1
KHDRBS3
KHSRP
KIAA0319L
KIAA0586
KIF16B
KIF1B
KIF20A
KIF6
KIR2DL1
KIR2DL2
KIR2DL3
KIR2DS1
KIR2DS2
KITLG
KL
KLC1
KLF15
KLF2
KLF4
KLF5
KLHL2
KLHL3
KLK1
KLK15
KLK4
KLKB1
KLRC4
KMO
KNG1
KRIT1
KRT14
KRT18
KRT19
KRT20
KRT5
KRT7
KYNU
LACTB
LAMA1
LAMA2
LAMA3
LAMB1
LAMB2
LAMC1
LAMP1
LAMP2
LANCL1
LAPTM4A
LARGE2
LAX1
LBP
LBR
LCAT
LCK
LCN2
LCORL
LCT
LDHA
LDLR
LEF1
LEMD3
LEP
LEPQTL1
LEPR
LGALS1
LGALS13
LGALS2
LGALS3
LGMN
LIF
LIME1
LIMK1
LINC00316
LINC00924
LINC01148
LINC01377
LINC01389
LINC02113
LINC02426
LINC02906
LINGO1
LIPA
LIPC
LMAN1
LMBRD1
LMNA
LMNB1
LMNB2
LMO4
LMX1B
lnc-ALDH1A2-9
lnc-TMEM105-1
LNPEP
LNX1
LOC101928855
LOC102723566
LOC102724058
LOC105371049
LOC106099062
LOC106627981
LOC107133510
LOC107985021
LOC107985022
LOC110006319
LOC110596866
LOC110599585
LOC110673971
LOC110806262
LOC110973015
LOC111365141
LOC113939944
LONP1
LOX
LOXL1
LPA
LPAL2
LPAR3
LPIN1
LPL
LPXN
LRCH1
LRG1
LRP1
LRP2
LRP5
LRP6
LRPAP1
LRRC8A
LRRFIP1
LTA
LTA4H
LTB
LTB4R
LTB4R2
LTBP2
LTBP4
LTC4S
LTF
LY9
LZTR1
M6PR
MACROD2
MADD
MAF
MAFB
MAL
MALAT1
MAN2B1
MANF
MANSC1
MAOA
MAOB
MAP1B
MAP1LC3A
MAP2
MAP2K1
MAP2K3
MAP2K4
MAP2K7
MAP3K1
MAP3K11
MAP3K14
MAP3K5
MAPK1
MAPK10
MAPK11
MAPK13
MAPK14
MAPK3
MAPK7
MAPK8
MAPK8IP1
MAPK9
MAPKAP1
MAPT
MARCKS
MARS1
MASP2
MAT2A
MATK
MATN3
MAZ
MB
MBL2
MBP
MC4R
MCAM
MCCC2
MCEE
MCF2L
MCFD2
MCM10
MDH1
MDK
MDM2
MED13L
MED15
MED23
MEF2A
MEF2C
MEF2D
MEFV
MEG3
MEIS1
MELTF
MEN1
MEPE
MERTK
MESP2
MET
MFAP5
MFGE8
MFN1
MFN2
MGAM
MGAT5
MGP
MHRT
MIAT
MICA
MIF
MIP
MIPEP
MIR100
MIR101-1
MIR106B
MIR1-1
MIR122
MIR124-1
MIR124-2
MIR124-3
MIR125A
MIR125B1
MIR125B2
MIR126
MIR1275
MIR1306
MIR130A
MIR130B
MIR132
MIR133B
MIR134
MIR137
MIR139
MIR140
MIR142
MIR143
MIR144
MIR145
MIR146A
MIR148B
MIR149
MIR150
MIR151B
MIR152
MIR155
MIR15A
MIR15B
MIR16-1
MIR17
MIR17HG
MIR181A1
MIR181B1
MIR181B2
MIR181C
MIR184
MIR185
MIR186
MIR188
MIR18A
MIR191
MIR192
MIR193A
MIR194-1
MIR194-2
MIR195
MIR196A2
MIR199A1
MIR199A2
MIR199B
MIR200A
MIR200B
MIR200C
MIR204
MIR206
MIR208A
MIR20A
MIR21
MIR210
MIR211
MIR212
MIR214
MIR215
MIR216A
MIR216B
MIR217
MIR22
MIR221
MIR222
MIR223
MIR23A
MIR23B
MIR24-1
MIR24-2
MIR26A1
MIR26B
MIR27A
MIR27B
MIR28
MIR296
MIR297
MIR29A
MIR29B1
MIR29B2
MIR29C
MIR30A
MIR30B
MIR30D
MIR30E
MIR320A
MIR326
MIR330
MIR335
MIR33A
MIR340
MIR34A
MIR361
MIR375
MIR382
MIR3944
MIR410
MIR422A
MIR423
MIR424
MIR4277
MIR448
MIR451A
MIR455
MIR483
MIR485
MIR486-1
MIR487B
MIR488
MIR494
MIR495
MIR496
MIR497
MIR499A
MIR503
MIR505
MIR532
MIR539
MIR590
MIR638
MIR665
MIR766
MIR8084
MIR9-1
MIR92A1
MIR92B
MIR93
MIR98
MIRLET7B
MIRLET7F1
MIRLET7F2
MIRLET7I
MITF
MKI67
MKKS
MLF1
MLH1
MLN
MLYCD
MMAA
MMAB
MMACHC
MMADHC
MME
MMP1
MMP10
MMP12
MMP13
MMP14
MMP19
MMP2
MMP3
MMP7
MMP8
MMRN1
MMUT
MN298114-183
MOAP1
MOCS1
MOCS2
MON1B
MOV10
MPL
MPO
MPP1
MRAS
MRE11
MROS
MS
MS4A1
MS4A2
MSBP1
MSH2
MSH6
MSR1
MSTN
MSX2
MT1X
MT2A
MTAP
MT-CO1
MT-CO2
MT-CO3
MT-CYB
MTDH
MTERF1
MTF1
MTFMT
MTHFD1
MTHFR
MTHFS
MT-ND1
MT-ND2
MT-ND6
MTOR
MTR
MTRNR2L8
MTRR
MTTP
MUC1
MUC16
MUC2
MUS81
MVK
MX1
MYB
MYBPC1
MYBPC3
MYC
MYD88
MYDGF
MYH11
MYH6
MYH7
MYH9
MYL1
MYL2
MYL3
MYL4
MYLK
MYLK-AS1
MYMY4
MYOD1
MYOG
MYOM2
MYOZ2
MYT1L
NAA25
NAALADL2
NADSYN1
NAGA
NAGLU
NAGS
NAIP
NAMPT
NARS1
NAT10
NCAM1
NCEH1
NCF1
NCF2
NCOR2
NDE1
NDRG1
NDRG2
NDST1
NDUFC2
NDUFS4
NDUFS6
NDUFV3
NEAT1
NEDD4
NEDD4L
NEDD9
NEFH
NEFL
NES
NEU1
NEURL1
NEUROG3
NF1
NF2
NFAT5
NFATC1
NFE2
NFE2L2
NFIA
NFIL3
NFKB1
NFKBIA
NGB
NGF
NGFR
NID1
NINJ1
NINJ2
NISCH
NKX2-1
NKX2-5
NLGN1
NLRP1
NLRP3
NLRP5
NMT1
NNMT
NOD1
NOD2
NOL3
NOS1
NOS1AP
NOS2
NOTCH1
NOTCH2
NOTCH3
NOTCH4
NOX1
NOX4
NOX5
[truncated: 1,073 more rows]
